# Supplementary material for: Evaluation of the efficacy of an internet-based pain education and exercise program for chronic musculoskeletal pain in comparison with online self-management booklet: a protocol of a randomised controlled trial with assessor-blinded, 12-month follow-up, and economic evaluation
Source: BMC Musculoskelet Disord. 2020 Jun 26;21:404. doi: 10.1186/s12891-020-03423-x (PMC7320555; doi:10.1186/s12891-020-03423-x)
Supplement: Supplementary file 1 — Additional file 1. [file 12891_2020_3423_MOESM1_ESM.zip]

Archive with 4 entries (4 files):
- Human Research Ethics Committee ApprovalR1.docx
- PB_PARECER_CONSUBSTANCIADO_CEPR1_3098415.pdf
- Peer-review process FAPESP_translatedR1.pdf
- termo_de_outorga_-_processo-2016_24217-7R1.pdf
